# Supplementary material for: High myopia induced by form deprivation is associated with altered corneal biomechanical properties in chicks
Source: PLoS One. 2018 Nov 12;13(11):e0207189. doi: 10.1371/journal.pone.0207189 (PMC6231665; doi:10.1371/journal.pone.0207189)
Supplement: S1 Dataset — (1) Data, contains refractive components, biometric parameters, and corneal biomechanical indices for individual birds; (2) S4 Fig, contains manometer and IOP controller data for validation test; (3) S5 Fig, contains OCT-indentation system data for external validity and repeatability tests; and (4) S6 Fig, contains tangent modulus data under four IOP levels for reliability and repeatability tests. (XLSX) [file pone.0207189.s001.xlsx]

## Sheet: Data
Treatment Group	Right/Left eyes	Chick_#	SE	CRC	CCT	ACD	LT	VCD	RT	CT	ST	TM_IOP5	TM_IOP15	TM_IOP25	CS_IOP5	CS_IOP15	CS_IOP25		LEGENDS
FD	Right	1	-12.3079	3.1894	188.51	1256.55	2148.23	5458.42	189.78	239.31	92.12	0.14504	0.317113	0.432697	11.3336	24.7791	33.8109		FD	Form Deprivation
FD	Right	2	-19.5776	3.0274	206.22	1318.41	2226.62	6106.96	213.95	103.63	154.62	0.100633	0.25047	0.362913	10.1275	25.2064	36.5219		NL	Age-matched Normal
FD	Right	3	-37.8233	2.9136	177.04	1613.45	2310.57	6416.36	201.33	195.97	101.19	0.12375	0.189897	0.330443	11.8117	18.1251	31.5398		SE	Spherical Equivalent
FD	Right	4	-23.6287	3.1212	185.88	1447.41	2090.76	5857	187.26	166.49	113.83	0.12788	0.32868	0.463167	10.4322	26.8129	37.7841		CRC	Corneal Radius of Curvature
FD	Right	5	-37.8233	3.2385	195.11	1352.06	2497.04	6318.44	193.59	149.6	79.48	0.128153	0.26588	0.435413	10.0344	20.8181	34.0928		CCT	Central Corneal Thickness
FD	Right	6	-30.3342	3.1654	191.86	1590.36	2146.36	6082.7	209.27	153.05	66	0.104957	0.26023	0.419527	8.55266	21.2053	34.1858		ACD	Anterior Chamber Depth
FD	Right	7	-29.3762	3.152	179.41	1362.14	2292.36	6081.22	211.95	171.6	143.45	0.141273	0.289473	0.454357	10.7632	22.0537	34.6159		LT	Lens Thickness
FD	Right	8	-20.9727	2.91167	164.33	1207.19	2359.61	5619.42	202.3	105.03	97.86	0.12872	0.300153	0.45324	11.5974	27.0434	40.8364		VCD	Vitreous Chamber Depth
FD	Right	9	-32.9467	3.0126	189.89	1235.31	2471.34	6388.38	187.16	157.02	85.66	0.123863	0.250153	0.353067	11.504	23.2334	32.7918		RT	Retinal Thickness
FD	Right	10	-12.0467	3.0342	202.44	1408.64	1991.08	5596.34	200.75	250.05	114.54	0.110513	0.279547	0.402903	10.836	27.4103	39.5055		CT	Choroidal Thickness
FD	Right	11	-43.3967	2.985	167.22	1637.3	2021.64	6057.44	220.25	154.19	135.29	0.11869	0.27039	0.404483	9.96423	22.7386	34.0152		ST	Scleral Thickness
FD	Right	12	-20.755	3.1276	172.54	1526.14	2135.78	5638.98	246.94	163.6	110.53	0.124803	0.385713	0.564	9.33378	28.846	42.1797		TM	Corneal Tangent Modulus
FD	Left	1	-0.3775	3.2276	193.37	1179.45	2089.52	4935.39	236.74	189.24	111.41	0.16559	0.348783	0.509687	12.933	27.2408	39.8076		CS	Corneal Stiffness Coefficient
FD	Left	2	-1.03237	3.2456	201.03	1212.56	2103.51	5427.28	209.11	209.8	123.51	0.158643	0.340263	0.506907	12.8392	27.5377	41.0242
FD	Left	3	-1.16125	3.0316	191.5	1209.89	2118.41	5269.48	233.61	278.32	86.99	0.155223	0.32428	0.450147	13.242	29.7538	41.3028
FD	Left	4	0.40625	3.2225	210.23	1227.33	2155.46	5057.21	259.59	179.96	113.96	0.133595	0.274657	0.435597	11.6815	24.0163	38.0892
FD	Left	5	0.6675	3.203	202.44	1228.9	2143.21	5189.23	251.33	216.11	100.44	0.173273	0.416217	0.543427	14.6415	35.1706	45.9193
FD	Left	6	-0.508125	3.1912	186.47	1211.81	2123.29	5297.52	216.41	260.36	100.65	0.134483	0.387883	0.591513	10.3545	29.8652	45.5436
FD	Left	7	0.580417	3.2308	188.84	1318.69	1978.73	5315.24	232.67	206.29	86.62	0.12962	0.296423	0.43054	9.80422	22.4273	32.5649
FD	Left	8	0.106683	2.9995	175.96	1318.03	1952.49	4948.56	207.92	274	117.63	0.14414	0.331553	0.476433	12.4687	28.6838	41.2176
FD	Left	9	-0.9	3.1204	194.49	1239.74	2185.45	5153.13	260.62	241.78	145.14	0.168	0.365343	0.530617	14.5023	31.5374	45.8048
FD	Left	10	-0.591725	3.26975	191.99	1241.62	2063.65	5229.43	226.09	205.93	100.92	0.16103	0.413217	0.637633	12.1092	31.0731	47.949
FD	Left	11	0.6675	3.2556	190.12	1343.01	1902.71	4952.22	214.11	225.52	132.58	0.152927	0.361643	0.516867	11.4707	27.1777	38.8429
FD	Left	12	-1.945	3.30825	186.57	1257.84	2081.49	5012.99	219.54	197.57	122.96	0.162543	0.403323	0.63844	11.389	28.2603	44.7343
NL	Right	1	-0.63875	3.1796	187.46	1212.56	2090.22	5080.07	200.11	218.94	146.81	0.153033	0.347627	0.54451	11.9773	27.2164	42.6311
NL	Right	2	-0.551667	3.2545	203.92	1250.92	2207.48	5271.28	227.86	229.94	138.35	0.143127	0.29812	0.408787	11.7697	24.5155	33.6158
NL	Right	3	0.6675	3.0892	194.32	1057.05	2523.48	5177.7	202.53	195.29	78.74	0.14123	0.350817	0.5332	12.4987	31.0466	47.1875
NL	Right	4	0.6675	3.16975	194.26	1393.65	1972.87	5401.88	211.18	288.05	95.75	0.155347	0.312433	0.487293	12.8038	25.7515	40.1635
NL	Left	1	0.6675	3.1618	190.22	1084.41	2228.9	4961.35	264.59	250.11	108.53	0.158703	0.33957	0.539083	12.5363	27.4685	43.6075
NL	Left	2	0.5421	3.27867	193.93	1337.7	2079.18	5277.24	209.43	269.31	124.05	0.149067	0.303787	0.431393	11.2183	22.8563	32.4821
NL	Left	3	-0.896517	3.1472	194.19	1372.89	2110.74	5241.34	114.19	249.79	182.51	0.143127	0.35162	0.540513	12.026	29.5445	45.4159
NL	Left	4	1.19	3.174	205.1	1499.16	1874.76	5421.5	177.64	285.19	81.49	0.158447	0.30483	0.515633	13.9407	26.82	45.3678

## Sheet: S4 Fig
Validation & Bland-Altman between Manometer and IOP controller
Measurement # (Manometer)	Controller IOPs
	0	10	20	30	40	50
1	0.367905	10.5088	20.7422	30.6398	40.5733	49.7092
2	0.735811	10.3013	19.8669	30.0645	40.7621	49.3277
3	0.735811	10.5088	19.4743	30.5078	40.5733	49.3709
4	0.367905	10.3013	20.7348	29.4003	39.298	50.5635
5	0	10.5088	20.5743	29.7399	39.5054	50.7709
6	0	10.773	21.0743	29.272	39.5115	50.3351
7	0.735811	10.773	20.6027	29.5361	40.998	49.2993
8	0.735811	10.5088	21.0743	30.6398	40.5733	50.8879
9	0	10.773	19.5743	29.8833	40.9412	49.2993
10	0.367905	10.3013	19.8669	29.4324	39.6412	50.8314

## Sheet: S5 Fig
Phantom #	Tangent Modulus from OCT-indentation		Tensile Modulus from extensometer			Phantom #	Two Set of Measurements for ICC & Bland-Altman
1	0.0638067		0.0535208
2	0.08723		0.0653641				Tangent Modulus from Three Consecutive Measurements (Set1)			Tangent Modulus from Three Consecutive Measurements (Set2)
3	0.168703		0.266137
4	0.12336		0.225042
5	0.367613		0.646669				#1	#2	#3	#1	#2	#3
6	0.2513		0.507543			1	0.05815	0.06471	0.06856	0.08773	0.06499	0.05472
7	0.23866		0.45482			2	0.08321	0.08638	0.0921	0.08437	0.11364	0.07733
						3	0.14523	0.18592	0.17496	0.17581	0.17547	0.18014
						4	0.11335	0.13281	0.12392	0.11258	0.12565	0.12826
						5	0.34337	0.39723	0.36224	0.3537	0.37515	0.38638
						6	0.23013	0.25582	0.26795	0.23516	0.25502	0.23476
						7	0.24617	0.22902	0.24079	0.2346	0.24076	0.22309

## Sheet: S6 Fig
Phantom #	Changes of Tangent Modulus at 4 IOPs													Phantom #	Two Set of Measurements for ICC & Bland-Altman at 4 IOP levels
	Tangent Modulus from Three Consecutive Measurements														Tangent Modulus from Three Consecutive Measurements (Set1)
	IOP 0			IOP 5			IOP 15			IOP 25					IOP 0			IOP 5			IOP 15			IOP 25
	#1	#2	#3	#1	#2	#3	#1	#2	#3	#1	#2	#3			#1	#2	#3	#1	#2	#3	#1	#2	#3	#1	#2	#3
1	0.02082	0.02199	0.02166	0.05447	0.05783	0.04905	0.11732	0.11661	0.11849	0.20013	0.19197	0.2038		1	0.02082	0.02199	0.02166	0.05447	0.05783	0.04905	0.11732	0.11661	0.11849	0.20013	0.19197	0.2038
3	0.1264	0.11949	0.11869	0.15041	0.15341	0.14485	0.20541	0.21458	0.21177	0.29657	0.27529	0.28029		3	0.1264	0.11949	0.11869	0.15041	0.15341	0.14485	0.20541	0.21458	0.21177	0.29657	0.27529	0.28029
6	0.20375	0.21251	0.22842	0.24543	0.2521	0.22165	0.31165	0.35243	0.30698	0.41823	0.37838	0.35787		6	0.20375	0.21251	0.22842	0.24543	0.2521	0.22165	0.31165	0.35243	0.30698	0.41823	0.37838	0.35787
														Phantom #	Two Set of Measurements for ICC & Bland-Altman at 4 IOP levels
															Tangent Modulus from Three Consecutive Measurements (Set2)
															IOP 0			IOP 5			IOP 15			IOP 25
															#1	#2	#3	#1	#2	#3	#1	#2	#3	#1	#2	#3
														1	0.02048	0.01863	0.02745	0.05894	0.05964	0.05928	0.12031	0.12647	0.12442	0.19792	0.1951	0.1813
														3	0.09785	0.12064	0.11417	0.13751	0.13186	0.13757	0.21221	0.20367	0.19348	0.29145	0.28046	0.28375
														6	0.18369	0.20439	0.21519	0.25137	0.24291	0.23719	0.30143	0.29896	0.29862	0.38299	0.39195	0.36141
